# Supplementary material for: Optimized Metabotype Definition Based on a Limited Number of Standard Clinical Parameters in the Population-Based KORA Study
Source: Life (Basel). 2022 Sep 20;12(10):1460. doi: 10.3390/life12101460 (PMC9604647; doi:10.3390/life12101460)
Supplement: Supplementary file 1 [file life-12-01460-s001.zip]

Archive with 1 entries (1 files):
- life-1884818-supplementary.pdf
